# Supplementary material for: Assessment of Adaptation Status of Reintroduced Equus Przewalskii Based on Comparative Analysis of Fecal Bacteria with Those of Captive E. Przewalskii, Domestic Horse and Mongolian Wild Ass
Source: Animals (Basel). 2022 Oct 21;12(20):2874. doi: 10.3390/ani12202874 (PMC9598124; doi:10.3390/ani12202874)
Supplement: Supplementary file 1 [file animals-12-02874-s001.zip › Supplementary Table S1.xlsx]

## Sheet: Sheet1
Phylum	CPH	RPH	DH	MWA
Firmicutes	0.64317	0.484493	0.498118	0.556015
Bacteroidetes	0.200163	0.398506	0.368387	0.333297
F/B	3.21323	1.21577	1.35216	1.66822
