# Supplementary material for: Assessment of Adaptation Status of Reintroduced Equus Przewalskii Based on Comparative Analysis of Fecal Bacteria with Those of Captive E. Przewalskii, Domestic Horse and Mongolian Wild Ass
Source: Animals (Basel). 2022 Oct 21;12(20):2874. doi: 10.3390/ani12202874 (PMC9598124; doi:10.3390/ani12202874)
Supplement: Supplementary file 1 [file animals-12-02874-s001.zip › Supplementary Table S2.xlsx]

## Sheet: Sheet1
Phylum	CPH	RPH	DH	MWA
Firmicutes	0.64317	0.484493	0.498118	0.556015
Bacteroidetes	0.200163	0.398506	0.368387	0.333297
Spirochaetes	0.0564453	0.038094	0.0513165	0.0189052
Kiritimatiellaeota	0.0539634	0.0297935	0.0330721	0.0289736
Proteobacteria	0.00499172	0.0157112	0.00712021	0.0423264
Fibrobacteres	0.010372	0.0104105	0.00432878	0.00200795
Tenericutes	0.00905199	0.00682447	0.0131507	0.00374159
Patescibacteria	0.0040122	0.00388769	0.00747716	0.00243463
Cyanobacteria	0.00244979	0.00348861	0.0061891	0.00184659
Verrucomicrobia	0.00926432	0.00336259	0.00390006	0.00204918
Actinobacteria	0.00154839	0.00290049	0.00284619	0.00564914
Synergistetes	0.00173869	0.00111895	0.00170734	0.000690231
Epsilonbacteraeota	0.000266412	0.000381895	0.000175644	0.00134102
WPS-2	0	0.000307426	0.000498603	5.01986e-05
unclassified_k__norank_d__Bacteria	0.000348539	0.000223409	0.000185088	0.000163146
Armatimonadetes	0.00132204	0.000221499	0.000458942	0.000263543
Lentisphaerae	0.000138214	0.000148939	0.000506158	0.000168524
Planctomycetes	0.000230356	6.49222e-05	0.000222861	1.61353e-05
Elusimicrobia	0.000516799	6.11032e-05	0.000328625	5.91627e-05
Chlamydiae	2.0031e-06	0	7.5546e-06	0
Chloroflexi	4.00619e-06	0	3.7773e-06	1.79281e-06
