# Supplementary material for: Assessment of Adaptation Status of Reintroduced Equus Przewalskii Based on Comparative Analysis of Fecal Bacteria with Those of Captive E. Przewalskii, Domestic Horse and Mongolian Wild Ass
Source: Animals (Basel). 2022 Oct 21;12(20):2874. doi: 10.3390/ani12202874 (PMC9598124; doi:10.3390/ani12202874)
Supplement: Supplementary file 1 [file animals-12-02874-s001.zip › Supplementary Table S3.xlsx]

## Sheet: Sheet1
Class	CPH	RPH	DH	MWA
Clostridia	0.605061	0.356048	0.411302	0.258166
Bacteroidia	0.200163	0.24069	0.368387	0.333297
Kiritimatiellae	0.0539634	0.0959028	0.0330721	0.0289736
Spirochaetia	0.0564032	0.0794801	0.0441585	0.0188048
Deltaproteobacteria	0.00252991	0.0459451	0.00414181	0.0059342
Negativicutes	0.0185988	0.0277551	0.016367	0.00581049
Erysipelotrichia	0.0159326	0.0253021	0.00710887	0.00838138
Fibrobacteria	0.010372	0.0247143	0.00432878	0.00200795
Verrucomicrobiae	0.00926432	0.0195497	0.00390006	0.00204918
Mollicutes	0.00905199	0.0184055	0.0131507	0.00374159
Bacilli	0.00348939	0.0145849	0.0632169	0.283624
Saccharimonadia	0.0040122	0.0115225	0.0072373	0.0018448
Melainabacteria	0.00242775	0.0115049	0.00586426	0.00121373
Actinobacteria	0.00154839	0.00649305	0.00284619	0.00564914
MVP-15	4.2065e-05	0.00387153	0.00715798	0.000100397
Gracilibacteria	0	0.00350907	0.000239858	0.000589834
Synergistia	0.00173869	0.00323673	0.00170734	0.000690231
Gammaproteobacteria	0.000628972	0.00238248	0.000938659	0.0358096
Campylobacteria	0.000266412	0.00211602	0.000175644	0.00134102
Alphaproteobacteria	0.00183083	0.00192989	0.00202274	0.000571906
norank_p__WPS-2	0	0.0014244	0.000498603	5.01986e-05
norank_p__Armatimonadetes	0.00132204	0.000916942	0.000458942	0.000263543
Oxyphotobacteria	2.20341e-05	0.000901268	0.000324848	0.000632861
Oligosphaeria	0.000138214	0.000617173	0.000485383	0.000157767
unclassified_k__norank_d__Bacteria	0.000348539	0.000474145	0.000185088	0.000163146
unclassified_p__Firmicutes	8.81363e-05	0.000258625	0.000122762	3.22706e-05
vadinHA49	0.000230356	0.000242951	0.000222861	1.61353e-05
Elusimicrobia	0.000516799	0.000144987	0.000328625	5.91627e-05
Lentisphaeria	0	4.11448e-05	2.07751e-05	1.07569e-05
unclassified_p__Proteobacteria	2.0031e-06	3.5267e-05	1.69978e-05	1.07569e-05
Chlamydiae	2.0031e-06	0	7.5546e-06	0
Dehalococcoidia	4.00619e-06	0	3.7773e-06	1.79281e-06
