# Supplementary material for: Assessment of Adaptation Status of Reintroduced Equus Przewalskii Based on Comparative Analysis of Fecal Bacteria with Those of Captive E. Przewalskii, Domestic Horse and Mongolian Wild Ass
Source: Animals (Basel). 2022 Oct 21;12(20):2874. doi: 10.3390/ani12202874 (PMC9598124; doi:10.3390/ani12202874)
Supplement: Supplementary file 1 [file animals-12-02874-s001.zip › Supplementary Table S4.xlsx]

## Sheet: Sheet1
Order	CPH	RPH	DH	MWA
Clostridiales	0.604579	0.447213	0.411183	0.257987
Bacteroidales	0.184684	0.389913	0.363537	0.301855
Spirochaetales	0.0564032	0.0374868	0.0441585	0.0188048
WCHB1-41	0.0539634	0.0297935	0.0330721	0.0289736
Selenomonadales	0.0185988	0.0214262	0.016367	0.00581049
Desulfovibrionales	0.00213931	0.0120679	0.00356199	0.00552544
Erysipelotrichales	0.0159326	0.0120373	0.00710887	0.00838138
Fibrobacterales	0.010372	0.0104105	0.00432878	0.00200795
unclassified_c__Bacteroidia	0.0154779	0.00855827	0.00471973	0.00225177
Mollicutes_RF39	0.00844105	0.00633564	0.0127918	0.00343323
Lactobacillales	0.00341728	0.00340841	0.025289	0.0388878
Verrucomicrobiales	0.00742748	0.00336259	0.00387173	0.00204739
Gastranaerophilales	0.00242775	0.00320219	0.00586426	0.00121373
Saccharimonadales	0.0040122	0.00296542	0.0072373	0.0018448
Coriobacteriales	0.0014883	0.00262744	0.00282731	0.00287029
Bradymonadales	0.000324502	0.00131181	0.000317293	0.000258164
Synergistales	0.00173869	0.00111895	0.00170734	0.000690231
Absconditabacteriales_SR1	0	0.000922277	0.000239858	0.000546807
PB19	0	0.000735148	0.000200197	3.58562e-05
norank_c__MVP-15	4.2065e-05	0.000607213	0.00715798	0.000100397
Betaproteobacteriales	0.000454703	0.000517468	0.000492937	0.00202587
Rhodospirillales	0.000532824	0.000496464	0.001764	0.00031912
Campylobacterales	0.000266412	0.000381895	0.000175644	0.00134102
norank_c__norank_p__WPS-2	0	0.000307426	0.000498603	5.01986e-05
Chloroplast	2.20341e-05	0.000286421	0.000296518	0.000632861
Micrococcales	6.00929e-05	0.000273055	1.88865e-05	0.00277885
unclassified_c__Clostridia	0.000482746	0.000271146	0.000118985	0.000179281
unclassified_k__norank_d__Bacteria	0.000348539	0.000223409	0.000185088	0.000163146
norank_c__norank_p__Armatimonadetes	0.00132204	0.000221499	0.000458942	0.000263543
Izimaplasmatales	5.40836e-05	0.00021768	9.06552e-05	3.40634e-05
Oligosphaerales	0.000138214	0.000143211	0.000485383	0.000157767
Enterobacteriales	7.41146e-05	0.000131754	0.000135983	0.00914332
Anaeroplasmatales	0.000354548	0.000126025	0.000135983	0.00017211
Aeromonadales	4.00619e-06	0.000105021	0.000207751	8.4262e-05
Bacillales	7.21115e-05	9.16548e-05	0.0379278	0.244733
Paracaedibacterales	6.00929e-06	8.0198e-05	9.44325e-06	6.27483e-05
unclassified_c__Gammaproteobacteria	8.01239e-06	7.06506e-05	2.45524e-05	3.58562e-06
unclassified_c__Alphaproteobacteria	4.00619e-06	6.87411e-05	0.000135983	3.58562e-06
norank_c__vadinHA49	0.000230356	6.49222e-05	0.000222861	1.61353e-05
Mycoplasmatales	6.40991e-05	5.53748e-05	6.42141e-05	3.58562e-05
Rickettsiales	0.00128399	5.53748e-05	9.82097e-05	0.000163146
unclassified_p__Firmicutes	8.81363e-05	4.58274e-05	0.000122762	3.22706e-05
NED5E9	0	4.39179e-05	3.2107e-05	2.86849e-05
Pseudomonadales	7.41146e-05	3.81895e-05	3.58843e-05	0.0244647
Flavobacteriales	2.0031e-06	3.43706e-05	0.000130317	0.02916
Endomicrobiales	0.000492762	3.24611e-05	0.000249302	4.30274e-05
unclassified_c__Mollicutes	0.000106164	3.05516e-05	1.51092e-05	3.40634e-05
Elusimicrobiales	2.40372e-05	2.86421e-05	7.93233e-05	1.61353e-05
unclassified_c__Deltaproteobacteria	6.61022e-05	1.52758e-05	2.45524e-05	5.37843e-05
EMP-G18	3.20495e-05	1.52758e-05	2.07751e-05	3.58562e-06
Pasteurellales	1.00155e-05	7.6379e-06	2.45524e-05	4.30274e-05
Victivallales	0	5.72843e-06	2.07751e-05	1.07569e-05
Rhizobiales	0	3.81895e-06	0	0
unclassified_p__Proteobacteria	2.0031e-06	3.81895e-06	1.69978e-05	1.07569e-05
Salinisphaerales	4.00619e-06	1.90948e-06	0	0
LD1-PB3	0.00183484	0	0	1.79281e-06
Synechococcales	0	0	2.83297e-05	0
Alteromonadales	0	0	1.69978e-05	1.43425e-05
Pedosphaerales	2.0031e-06	0	2.83297e-05	0
Chlamydiales	2.0031e-06	0	7.5546e-06	0
unclassified_c__Bacilli	0	0	0	3.58562e-06
Rhodobacterales	4.00619e-06	0	5.66595e-06	2.33065e-05
JGI_0000069-P22	0	0	0	4.30274e-05
Sphingobacteriales	0	0	0	3.04777e-05
unclassified_c__Dehalococcoidia	4.00619e-06	0	3.7773e-06	1.79281e-06
Acetobacterales	0	0	9.44325e-06	0
Xanthomonadales	0	0	0	3.04777e-05
Desulfobacterales	0	0	3.7773e-05	6.09555e-05
