# Supplementary material for: Assessment of Adaptation Status of Reintroduced Equus Przewalskii Based on Comparative Analysis of Fecal Bacteria with Those of Captive E. Przewalskii, Domestic Horse and Mongolian Wild Ass
Source: Animals (Basel). 2022 Oct 21;12(20):2874. doi: 10.3390/ani12202874 (PMC9598124; doi:10.3390/ani12202874)
Supplement: Supplementary file 1 [file animals-12-02874-s001.zip › Supplementary Table S5.xlsx]

## Sheet: Sheet1
Family	CPH	RPH	DH	MWA
Lachnospiraceae	0.23794	0.231232	0.229656	0.138672
Ruminococcaceae	0.307051	0.168969	0.139443	0.0848303
p-251-o5	0.0379206	0.155151	0.106527	0.109089
Rikenellaceae	0.0361719	0.105609	0.111653	0.094723
Prevotellaceae	0.0599627	0.0579736	0.0630903	0.0559894
Spirochaetaceae	0.0564032	0.0374868	0.0441585	0.0188048
F082	0.026551	0.030544	0.0398732	0.0244145
norank_o__WCHB1-41	0.0539634	0.0297935	0.0330721	0.0289736
Family_XIII	0.026517	0.0232574	0.0195041	0.014805
Bacteroidales_UCG-001	0.000671037	0.0227419	0.0215684	0.00438162
Acidaminococcaceae	0.0164815	0.0166182	0.0118305	0.00429019
Christensenellaceae	0.0229615	0.0131353	0.013468	0.0130409
Desulfovibrionaceae	0.00213931	0.0120679	0.00356199	0.00552544
Erysipelotrichaceae	0.0159326	0.0120373	0.00710887	0.00838138
Fibrobacteraceae	0.010372	0.0104105	0.00432878	0.00200795
unclassified_o__Bacteroidales	0.00668634	0.00906619	0.00533732	0.00455911
unclassified_c__Bacteroidia	0.0154779	0.00855827	0.00471973	0.00225177
norank_o__Mollicutes_RF39	0.00844105	0.00633564	0.0127918	0.00343323
Defluviitaleaceae	0.0023296	0.00516131	0.00311249	0.00312128
Veillonellaceae	0.00211727	0.00480806	0.00453653	0.0015203
Muribaculaceae	0.0128879	0.00402708	0.00444588	0.00174978
Akkermansiaceae	0.00742748	0.00336259	0.00387173	0.00204739
Lactobacillaceae	0.00328708	0.00322319	0.0251776	0.0371649
norank_o__Gastranaerophilales	0.00242775	0.00320219	0.00586426	0.00121373
unclassified_o__Clostridiales	0.00408231	0.00315063	0.00370364	0.00170855
Saccharimonadaceae	0.00400419	0.00295969	0.00716365	0.00182329
Bacteroidales_RF16_group	0.0020712	0.00239448	0.00304828	0.00154361
Eggerthellaceae	0.000819267	0.00152949	0.00194909	0.00188603
norank_o__Bradymonadales	0.000324502	0.00131181	0.000317293	0.000258164
Peptococcaceae	0.00178676	0.00113232	0.000662916	0.00100218
Synergistaceae	0.00173869	0.00111895	0.00170734	0.000690231
norank_o__Absconditabacteriales_SR1	0	0.000922277	0.000239858	0.000546807
norank_o__PB19	0	0.000735148	0.000200197	3.58562e-05
Bacteroidales_BS11_gut_group	0.000378585	0.000622489	0.00283297	0.00185914
norank_o__norank_c__MVP-15	4.2065e-05	0.000607213	0.00715798	0.000100397
Clostridiales_vadinBB60_group	0.000897387	0.000578571	0.00086689	0.000258164
Eubacteriaceae	0.000755167	0.000515558	0.000583593	0.000475094
norank_o__Rhodospirillales	0.000532824	0.000496464	0.001764	0.00031912
gir-aah93h0	0.000366567	0.000477369	0.000396616	0.000155974
Burkholderiaceae	0.00042065	0.000454455	0.000462719	0.00118146
norank_o__Coriobacteriales	0.000170263	0.000448727	0.000219083	0.000392625
Coriobacteriales_Incertae_Sedis	0.000322499	0.000444908	0.000457053	0.000392625
Paludibacteraceae	0.000344533	0.000425813	0.00051749	0.00258523
Campylobacteraceae	0.000264409	0.000379986	0.000173756	0.00130516
norank_o__norank_c__norank_p__WPS-2	0	0.000307426	0.000498603	5.01986e-05
norank_o__Bacteroidales	0.000176273	0.000295969	0.000351289	0.000573699
Dysgonomonadaceae	0	0.000288331	0.000256856	0
norank_o__Chloroplast	2.20341e-05	0.000286421	0.000296518	0.000632861
unclassified_c__Clostridia	0.000482746	0.000271146	0.000118985	0.000179281
Micrococcaceae	2.80434e-05	0.000257779	1.69978e-05	0.00277706
unclassified_k__norank_d__Bacteria	0.000348539	0.000223409	0.000185088	0.000163146
norank_o__norank_c__norank_p__Armatimonadetes	0.00132204	0.000221499	0.000458942	0.000263543
norank_o__Izimaplasmatales	2.60403e-05	0.000198585	7.74346e-05	1.97209e-05
Streptococcaceae	0.000112173	0.000160396	0.000105764	0.000636447
Marinifilaceae	0.000468725	0.000154668	0.000292741	0.000129082
Oligosphaeraceae	0.000138214	0.000143211	0.000485383	0.000157767
Enterobacteriaceae	7.41146e-05	0.000131754	0.000135983	0.00914332
Anaeroplasmataceae	0.000354548	0.000126025	0.000135983	0.00017211
Bacteroidetes_BD2-2	0	0.000120297	0.0032107	0
unclassified_o__Coriobacteriales	6.81053e-05	0.00011075	0.000134094	0.000112947
Succinivibrionaceae	4.00619e-06	0.000105021	0.000207751	8.4262e-05
Atopobiaceae	0.000108167	9.35643e-05	6.79914e-05	8.60548e-05
Paracaedibacteraceae	6.00929e-06	8.0198e-05	9.44325e-06	6.27483e-05
unclassified_c__Gammaproteobacteria	8.01239e-06	7.06506e-05	2.45524e-05	3.58562e-06
unclassified_c__Alphaproteobacteria	4.00619e-06	6.87411e-05	0.000135983	3.58562e-06
Planococcaceae	5.80898e-05	6.49222e-05	0.0376483	0.235498
norank_o__norank_c__vadinHA49	0.000230356	6.49222e-05	0.000222861	1.61353e-05
T34	3.40526e-05	6.30127e-05	3.02184e-05	0.000844413
Mycoplasmataceae	6.40991e-05	5.53748e-05	6.42141e-05	3.58562e-05
Syntrophomonadaceae	0.000112173	5.15558e-05	0.000137871	1.61353e-05
unclassified_p__Firmicutes	8.81363e-05	4.58274e-05	0.000122762	3.22706e-05
norank_o__Rickettsiales	0.00127998	4.39179e-05	8.31006e-05	0.000136253
norank_o__NED5E9	0	4.39179e-05	3.2107e-05	2.86849e-05
Moraxellaceae	7.41146e-05	3.81895e-05	3.58843e-05	0.0244647
Weeksellaceae	2.0031e-06	3.43706e-05	0.000130317	0.0291529
Endomicrobiaceae	0.000492762	3.24611e-05	0.000249302	4.30274e-05
unclassified_c__Mollicutes	0.000106164	3.05516e-05	1.51092e-05	3.40634e-05
Clostridiaceae_1	0.000146226	2.86421e-05	4.53276e-05	5.73699e-05
Elusimicrobiaceae	2.40372e-05	2.86421e-05	7.93233e-05	1.61353e-05
Bacillaceae	1.40217e-05	2.67327e-05	0.000273854	0.00920966
Enterococcaceae	2.0031e-06	2.29137e-05	5.66595e-06	0.00107748
Izimaplasmataceae	2.80434e-05	1.90948e-05	1.32205e-05	1.43425e-05
unclassified_c__Deltaproteobacteria	6.61022e-05	1.52758e-05	2.45524e-05	5.37843e-05
norank_o__EMP-G18	3.20495e-05	1.52758e-05	2.07751e-05	3.58562e-06
unclassified_o__Micrococcales	3.20495e-05	1.52758e-05	1.88865e-06	1.79281e-06
Mitochondria	4.00619e-06	1.14569e-05	1.13319e-05	1.79281e-05
M2PB4-65_termite_group	2.0031e-06	9.54738e-06	6.988e-05	4.6613e-05
Pasteurellaceae	1.00155e-05	7.6379e-06	2.45524e-05	4.30274e-05
norank_o__Saccharimonadales	8.01239e-06	5.72843e-06	7.36573e-05	2.15137e-05
Victivallaceae	0	5.72843e-06	2.07751e-05	1.07569e-05
p-2534-18B5_gut_group	1.40217e-05	5.72843e-06	3.7773e-06	8.96404e-06
Bacteroidaceae	1.00155e-05	5.72843e-06	3.7773e-06	5.37843e-06
unclassified_p__Proteobacteria	2.0031e-06	3.81895e-06	1.69978e-05	1.07569e-05
Xanthobacteraceae	0	3.81895e-06	0	0
Helicobacteraceae	2.0031e-06	1.90948e-06	1.88865e-06	3.58562e-05
Carnobacteriaceae	1.60248e-05	1.90948e-06	0	8.96404e-06
Solimonadaceae	4.00619e-06	1.90948e-06	0	0
Desulfobulbaceae	0	0	3.7773e-05	6.09555e-05
norank_o__JGI_0000069-P22	0	0	0	4.30274e-05
Tannerellaceae	0	0	9.44325e-06	4.12346e-05
Sphingobacteriaceae	0	0	0	3.04777e-05
Xanthomonadaceae	0	0	0	3.04777e-05
Rhodobacteraceae	4.00619e-06	0	5.66595e-06	2.33065e-05
Paenibacillaceae	0	0	5.66595e-06	1.97209e-05
Pseudoalteromonadaceae	0	0	1.69978e-05	1.43425e-05
Anaplasmataceae	0	0	3.7773e-06	8.96404e-06
Flavobacteriaceae	0	0	0	7.17123e-06
unclassified_o__Bacillales	0	0	0	5.37843e-06
unclassified_c__Bacilli	0	0	0	3.58562e-06
unclassified_c__Dehalococcoidia	4.00619e-06	0	3.7773e-06	1.79281e-06
norank_o__LD1-PB3	0.00183484	0	0	1.79281e-06
CAP-aah99b04	0	0	4.72162e-05	0
Pedosphaeraceae	2.0031e-06	0	2.83297e-05	0
Cyanobiaceae	0	0	2.83297e-05	0
Acetobacteraceae	0	0	9.44325e-06	0
Chlamydiaceae	2.0031e-06	0	7.5546e-06	0
